# Supplementary material for: Comparative Impact of Alternate-Day Fasting and Time-Restricted Feeding on Placental Function and Fetal Development in Maternal Obesity
Source: Nutrients. 2024 Dec 25;17(1):25. doi: 10.3390/nu17010025 (PMC11723168; doi:10.3390/nu17010025)
Supplement: Supplementary file 1 [file nutrients-17-00025-s001.zip]

Archive with 1 entries (1 files):
- nutrients-3333508-supplementary.pdf
